# Supplementary material for: Plastid Genomes of Carnivorous Plants Drosera rotundifolia and Nepenthes × ventrata Reveal Evolutionary Patterns Resembling Those Observed in Parasitic Plants
Source: Int J Mol Sci. 2019 Aug 22;20(17):4107. doi: 10.3390/ijms20174107 (PMC6747624; doi:10.3390/ijms20174107)
Supplement: Supplementary file 1 [file ijms-20-04107-s001.zip]

Archive with 6 entries (6 files):
- Supplemental Table S1.doc
- Supplemental Table S2.doc
- Supplemental Table S3.doc
- Supplemental Table S4.xls
- Supplemental Table S5.doc
- Supplemental Figure S1.pdf
