# Supplementary material for: Plastid Genomes of Carnivorous Plants Drosera rotundifolia and Nepenthes × ventrata Reveal Evolutionary Patterns Resembling Those Observed in Parasitic Plants
Source: Int J Mol Sci. 2019 Aug 22;20(17):4107. doi: 10.3390/ijms20174107 (PMC6747624; doi:10.3390/ijms20174107)
Supplement: Supplementary file 1 [file ijms-20-04107-s001.zip › Supplemental Table S4.xls]

## Sheet: Sheet1
Supplemental Table S4. Repeat regions in plastidial rps18 genes
Lines showing repeats located close to the 3'end of rps18 are shaded in blue; ones with overlapping or closely located repeats are shaded in grey
	Locus tag (GenBank)	Repeat unit length (bp)	Number of repeats	perfection	start (bp)	end (bp)	Length of repeat region (bp)	mismatches	insertions	deletions	Repeat unit (consensus sequence)	Chloroplast genome (GenBank)	Description	Species	Lineage	Order	Family
	BOP91_gp049	21	3.952	97.59	6	88	83	2	0	0	AAAAGGTCGCTTGGATTTAAG	NC_031892	Alniphyllum eberhardtii plastid, complete genome.	Alniphyllum eberhardtii	Magnoliophyta	Ericales	Styracaceae
	BOP91_gp049	15	2.067	100	274	304	31	0	0	0	AAACTTAATAATGCG	NC_031892	Alniphyllum eberhardtii plastid, complete genome.	Alniphyllum eberhardtii	Magnoliophyta	Ericales	Styracaceae
	CCN96_pgp047	21	2.952	98.387	6	67	62	1	0	0	AAAAGGTCGCTTGGATTTAAG	NC_034695	Aloysia citrodora plastid, complete genome.	Aloysia citrodora	Magnoliophyta	Lamiales	Verbenaceae
	ADO78_gp044	21	4.524	93.684	43	137	95	6	0	0	AAAAGTTTGCTTGGATTTACG	NC_027465	Ammophila breviligulata voucher CAN:Peterson 20867 plastid, complete genome.	Ammophila breviligulata	Magnoliophyta	Poales	Poaceae
	C4E02_pgp042	21	4.762	97	20	119	100	3	0	0	AAAAGTTTGCTTGGATTTATG	NC_036815	Ampelocalamus actinotrichus voucher MPF10003 plastid, complete genome.	Ampelocalamus actinotrichus	Magnoliophyta	Poales	Poaceae
	KQ06_p043	21	3.762	97.468	20	98	79	2	0	0	AAAAGTTTGCTTGGATTTATG	NC_024731	Ampelocalamus calcareus plastid, complete genome.	Ampelocalamus calcareus	Magnoliophyta	Poales	Poaceae
	ADP49_gp043	21	5.333	91.071	43	154	112	8	1	1	AAAAGGTTGTTTGAATTTACG	NC_027466	Ampelodesmos mauritanicus voucher B:Royl & Schiers s.n. plastid, complete genome.	Ampelodesmos mauritanicus	Magnoliophyta	Poales	Poaceae
	A8G33_gp073	21	4.429	98.925	22	114	93	1	0	0	AAAACCCCGTTGGGATTTATG	NC_030166	Annona cherimola plastid, complete genome.	Annona cherimola	Magnoliophyta	Magnoliales	Annonaceae
	A8G33_gp073	24	15	93.056	473	832	360	13	6	6	AAAAGCAATATGTTCCGAAGGAAG	NC_030166	Annona cherimola plastid, complete genome.	Annona cherimola	Magnoliophyta	Magnoliales	Annonaceae
	ADO76_gp043	21	6.429	94.074	20	154	135	8	0	0	AAAAGTTTGCTTGGATTTACG	NC_027467	Anthoxanthum odoratum voucher CAN:Saarela 500 plastid, complete genome.	Anthoxanthum odoratum	Magnoliophyta	Poales	Poaceae
	C2G83_pgp045	20	5.8	90.517	13	133	121	6	5	0	AAAAGGTTGTTTGATTTACG	NC_036684	Apluda mutica plastid, complete genome.	Apluda mutica	Magnoliophyta	Poales	Poaceae
	Arpu_g042	21	5.667	89.076	13	131	119	11	1	1	AAAAGGTTGTTTGGATTTACG	NC_025228	Aristida purpurea plastid, complete genome.	Aristida purpurea	Magnoliophyta	Poales	Poaceae
	A5423_gp045	21	5.762	94.215	13	133	121	7	0	0	AAAAGGTTGTTTGGATTTACG	NC_029891	Astrebla pectinata plastid, complete genome.	Astrebla pectinata	Magnoliophyta	Poales	Poaceae
	ADP53_gp044	21	4.524	91.579	43	137	95	8	0	0	AAAAGTTTGCTTGGATTTACG	NC_027468	Avena sativa voucher CAN:Saarela 775 plastid, complete genome.	Avena sativa	Magnoliophyta	Poales	Poaceae
	AAW87_gp044	21	6.762	90.845	13	154	142	13	0	0	AAAAGGTTGTTTGGATTTACG	NC_026958	Bambusa arnhemica voucher CAN:1846 plastid, complete genome.	Bambusa arnhemica	Magnoliophyta	Poales	Poaceae
	AAW91_gp045	21	6.762	90.141	13	154	142	14	0	0	AAAAGGTTGTTTGGATTTACG	NC_026957	Bambusa bambos voucher Bogor Botanical Garden BI-1 plastid, complete genome.	Bambusa bambos	Magnoliophyta	Poales	Poaceae
	C4E01_pgp042	21	4.762	97	20	119	100	3	0	0	AAAAGTTTGCTTGGATTTATG	NC_036816	Bergbambos tessellata voucher KMBG1301 plastid, complete genome.	Bergbambos tessellata	Magnoliophyta	Poales	Poaceae
	AZ404_gp045	21	4.619	94.845	16	112	97	5	0	0	AAAAGGTTGTTTGGATTTACG	NC_029414	Bouteloua curtipendula voucher DEK:S. Burke:27 plastid, complete genome.	Bouteloua curtipendula	Magnoliophyta	Poales	Poaceae
	A5427_gp045	21	6.762	95.775	13	154	142	6	0	0	AAAAGGTTGTTTGGATTTACG	NC_029892	Bouteloua gracilis plastid, complete genome.	Bouteloua gracilis	Magnoliophyta	Poales	Poaceae
	ADP54_gp044	21	4.667	91.837	11	108	98	8	0	0	AAAAGGTTGCTTAGATTTATG	NC_027470	Brachyelytrum aristosum voucher BH:J.I. Davis 777 plastid, complete genome.	Brachyelytrum aristosum	Magnoliophyta	Poales	Poaceae
	AT290_gp050	21	3.619	100	6	81	76	0	0	0	AAAGGTCGCTTGGATTTAAGC	NC_028633	Brighamia insignis plastome, complete sequence.	Brighamia insignis	Magnoliophyta	Asterales	Campanulaceae
	AT290_gp050	20	2.8	96.429	323	380	58	0	2	0	AAAGAAATATAAGTCAGAAG	NC_028633	Brighamia insignis plastome, complete sequence.	Brighamia insignis	Magnoliophyta	Asterales	Campanulaceae
	ADO75_gp044	21	4.238	92.135	27	115	89	7	0	0	AAACCTTTCGTAAATCCAAGC	NC_027471	Briza maxima voucher CAN:Saarela 284 plastid, complete genome.	Briza maxima	Magnoliophyta	Poales	Poaceae
	ADO81_gp042	21	3.286	94.203	47	115	69	4	0	0	AAAAGTTTGCTTGGATTTACG	NC_027472	Bromus vulgaris voucher CAN:Saarela 822 plastid, complete genome.	Bromus vulgaris	Magnoliophyta	Poales	Poaceae
	AAW79_gp043	21	5.762	90.909	13	133	121	11	0	0	AAAAGGTTGTTTGGATTTACG	NC_026968	Buergersiochloa bambusoides voucher K:SD 1365 plastid, complete genome.	Buergersiochloa bambusoides	Magnoliophyta	Poales	Poaceae
	TO84_p080	18	3.5	95.238	66	128	63	3	0	0	AAATTGAGAAGTAGATCT	NC_026295	Callitropsis nootkatensis plastid, complete genome.	Callitropsis nootkatensis	Acrogymnospermae	Cupressales	Cupressaceae
	TP02_p080	18	3.5	95.238	66	128	63	3	0	0	AAATTGAGAAGTAGATCT	NC_026298	Callitropsis vietnamensis plastid, complete genome.	Callitropsis vietnamensis	Acrogymnospermae	Cupressales	Cupressaceae
	CSD13_pgp046	21	4.952	96.154	6	109	104	4	0	0	AAAAGGTCGCTTGGATTTAAG	NC_036084	Carpodetus serratus plastid, complete genome.	Carpodetus serratus	Magnoliophyta	Asterales	Rousseaceae
	GN05_p048	21	6.762	90.141	13	154	142	12	1	1	AAAAGGTTGTTTGAATTTACG	NC_024171	Cenchrus americanus plastid, complete genome.	Cenchrus americanus	Magnoliophyta	Poales	Poaceae
	Cela_g042	20	4.8	90.625	13	112	100	5	4	0	AAAAGGTTGTTTGATTTACG	NC_025229	Centotheca lappacea plastid, complete genome.	Centotheca lappacea	Magnoliophyta	Poales	Poaceae
	AZ394_gp045	20	5.8	92.241	13	133	121	4	5	0	AAAAGGTTGTTTGATTTACG	NC_029411	Centropodia glauca voucher ISC<USA-IA>:P. Linder 5410 plastid, complete genome.	Centropodia glauca	Magnoliophyta	Poales	Poaceae
	CGV47_pgp049	21	3.952	97.59	6	88	83	2	0	0	AAAAGGTCGCTTGGATTTAAG	NC_035354	Centropogon granulosus plastid, complete genome.	Centropogon granulosus	Magnoliophyta	Asterales	Campanulaceae
	CGV47_pgp049	20	2.85	94.737	322	380	59	1	2	0	AAAGAAATATAAGTCAGACG	NC_035354	Centropogon granulosus plastid, complete genome.	Centropogon granulosus	Magnoliophyta	Asterales	Campanulaceae
	C4D84_pgp043	21	4.619	95.876	20	116	97	4	0	0	AAAAGTTTGCTTAGATTTATG	NC_036814	Chimonobambusa tumidissinoda voucher MPF10083 plastid, complete genome.	Chimonobambusa tumidissinoda	Magnoliophyta	Poales	Poaceae
	Chma_g42	21	5.952	90.4	9	133	125	10	1	1	AAAAGGTTGTTTAGATTTACG	NC_025230	Chionochloa macra plastid, complete genome.	Chionochloa macra	Magnoliophyta	Poales	Poaceae
	A5432_gp045	21	5.762	94.215	13	133	121	7	0	0	AAAAGGTTGTTTGGATTTACG	NC_029893	Chloris barbata plastid, complete genome.	Chloris barbata	Magnoliophyta	Poales	Poaceae
	ADP13_gp044	21	5.333	93.75	43	154	112	7	0	0	AAAAGTTTGTTTGGATTTACG	NC_027490	Chusquea circinata plastid, complete genome.	Chusquea circinata	Magnoliophyta	Poales	Poaceae
	AAW85_gp044	21	5.333	93.75	43	154	112	7	0	0	AAAAGTTTGTTTGGATTTACG	NC_026969	Chusquea liebmannii voucher ISC<USA-IA>:Clark & Attigala 1710 plastid, complete genome.	Chusquea liebmannii	Magnoliophyta	Poales	Poaceae
	AAW82_gp044	21	3.429	95.833	27	98	72	3	0	0	AAAGGGTTGCTTGGATTTACG	NC_026959	Chusquea spectabilis voucher ISC<USA-IA>:XL & LC 919 plastid, complete genome.	Chusquea spectabilis	Magnoliophyta	Poales	Poaceae
	CGV94_pgp049	21	3.619	96.053	6	81	76	3	0	0	AAAGGTCGCTTGGATTTAAGC	NC_035355	Clermontia fauriei plastid, complete genome.	Clermontia fauriei	Magnoliophyta	Asterales	Campanulaceae
	Copr_g042	21	5.762	91.736	13	133	121	6	2	2	AAAAGGTTGTTTGAATTTACG	NC_025231	Coleataenia prionitis plastid, complete genome.	Coleataenia prionitis	Magnoliophyta	Poales	Poaceae
	C2G98_pgp045	20	5.8	90.517	13	133	121	6	5	0	AAAAGGTTGTTTGGATTACG	NC_036681	Cortaderia selloana voucher ISC:Robinson:s.n. plastid, complete genome.	Cortaderia selloana	Magnoliophyta	Poales	Poaceae
	TP07_p080	18	5.333	97.917	69	164	96	2	0	0	AAATTGAGAAGTAGATCT	NC_026296	Cupressus sempervirens plastid, complete genome.	Cupressus sempervirens	Acrogymnospermae	Cupressales	Cupressaceae
	X606_p046	21	3.095	95.385	6	70	65	3	0	0	AAAAGATTGTTTGGATTTACG	NC_022928	Curcuma roscoeana plastid, complete genome.	Curcuma roscoeana	Magnoliophyta	Zingiberales	Zingiberaceae
	BW176_gp049	21	3.619	98.684	6	81	76	1	0	0	AAAGGTCGCTTGGATTTAAGC	NC_033363	Cyanea fissa plastid, complete genome.	Cyanea fissa	Magnoliophyta	Asterales	Campanulaceae
	CGV93_pgp049	21	4.619	94.845	6	102	97	5	0	0	AAAGGTCGCTTGGATTTAAGC	NC_035356	Cyanea leptostegia plastid, complete genome.	Cyanea leptostegia	Magnoliophyta	Asterales	Campanulaceae
	CGV93_pgp049	21	2.476	100	344	395	52	0	0	0	AAACAGAAAGAAATATAAGTC	NC_035356	Cyanea leptostegia plastid, complete genome.	Cyanea leptostegia	Magnoliophyta	Asterales	Campanulaceae
	CSC98_pgp116	21	3.905	97.561	6	87	82	2	0	0	AAAAGGTCGCTTGGATTTAAG	NC_036086	Cyphia angustiloba plastid, complete genome.	Cyphia angustiloba	Magnoliophyta	Asterales	Campanulaceae
	CSC97_pgp055	21	4	96.429	299	382	84	3	0	0	AAAGAAATATAAGCCAGACGG	NC_036087	Cyphia banksiana plastid, complete genome.	Cyphia banksiana	Magnoliophyta	Asterales	Campanulaceae
	CSC96_pgp113	21	3.19	98.507	6	72	67	1	0	0	AAAAGGTTGCTTGGATTTAAG	NC_036088	Cyphia belfastica plastid, complete genome.	Cyphia belfastica	Magnoliophyta	Asterales	Campanulaceae
	CSC95_pgp060	21	3.952	98.795	6	88	83	1	0	0	AAAAGGTCGCTTGGATTTAAG	NC_036089	Cyphia crenata plastid, complete genome.	Cyphia crenata	Magnoliophyta	Asterales	Campanulaceae
	CSC95_pgp060	21	3.476	97.26	323	395	73	0	1	1	AAAGAAATATAAGTCAGACGG	NC_036089	Cyphia crenata plastid, complete genome.	Cyphia crenata	Magnoliophyta	Asterales	Campanulaceae
	CSD96_pgp004	21	3.857	96.296	6	86	81	3	0	0	AAAGGTCGCTTGGATTTAAGC	NC_036090	Cyphia dentariifolia plastid, complete genome.	Cyphia dentariifolia	Magnoliophyta	Asterales	Campanulaceae
	CSD95_pgp005	21	3.952	98.795	6	88	83	1	0	0	AAAAGGTCGCTTGGATTTAAG	NC_036091	Cyphia glandulifera plastid, complete genome.	Cyphia glandulifera	Magnoliophyta	Asterales	Campanulaceae
	CSD95_pgp005	21	3.476	98.63	323	395	73	1	0	0	AAAGAAATATAAGTCAGACGG	NC_036091	Cyphia glandulifera plastid, complete genome.	Cyphia glandulifera	Magnoliophyta	Asterales	Campanulaceae
	CSD94_pgp057	21	3.952	98.795	6	88	83	1	0	0	AAAAGGTCGCTTGGATTTAAG	NC_036092	Cyphia phyteuma plastid, complete genome.	Cyphia phyteuma	Magnoliophyta	Asterales	Campanulaceae
	CSD94_pgp057	21	6.476	97.059	323	458	136	4	0	0	AAAGAAATATAACTCAGACGG	NC_036092	Cyphia phyteuma plastid, complete genome.	Cyphia phyteuma	Magnoliophyta	Asterales	Campanulaceae
	CSD92_pgp119	21	3.905	96.341	6	87	82	3	0	0	AAAAGGTTGCTTGGATTTAAG	NC_036094	Cyphia tortilis plastid, complete genome.	Cyphia tortilis	Magnoliophyta	Asterales	Campanulaceae
	ADP52_gp044	21	6.952	89.726	9	154	146	13	1	1	AAAAGGTTGTTTAGATTTACG	NC_027473	Dactylis glomerata voucher CAN:Saarela 496 plastid, complete genome.	Dactylis glomerata	Magnoliophyta	Poales	Poaceae
	Daca_g42	21	5.619	93.22	13	130	118	8	0	0	AAAAGGTTGTTTGGATTTATG	NC_025232	Danthonia californica plastid, complete genome.	Danthonia californica	Magnoliophyta	Poales	Poaceae
	BW209_gp049	21	3.619	100	6	81	76	0	0	0	AAAGGTCGCTTGGATTTAAGC	NC_033364	Delissea rhytidosperma plastid, complete genome.	Delissea rhytidosperma	Magnoliophyta	Asterales	Campanulaceae
	BW209_gp049	21	2.762	98.276	323	380	58	1	0	0	AAAGAAATATAAGTCAGACAG	NC_033364	Delissea rhytidosperma plastid, complete genome.	Delissea rhytidosperma	Magnoliophyta	Asterales	Campanulaceae
	DeanCp045	21	4.524	93.684	43	137	95	6	0	0	AAAAGTTTGCTTGGATTTACG	NC_023533	Deschampsia antarctica plastid, complete genome.	Deschampsia antarctica	Magnoliophyta	Poales	Poaceae
	CGW48_pgp049	20	2.65	96.226	6	60	55	0	2	0	AAAGGTCGCTTGGATTTAAG	NC_035357	Dialypetalum floribundum plastid, complete genome.	Dialypetalum floribundum	Magnoliophyta	Asterales	Campanulaceae
	AAW94_gp040	21	4.286	92.222	44	133	90	7	0	0	AAAAGTTTGCTTGGATTTACG	NC_026960	Diandrolyra sp. Clark 1301 plastid, complete genome.	Diandrolyra sp. Clark 1301	Magnoliophyta	Poales	Poaceae
	ADP58_gp043	21	5.333	93.75	43	154	112	7	0	0	AAAAGTTTGCTTGGATTTACG	NC_027474	Diarrhena obovata voucher BH:J.I. Davis 756 plastid, complete genome.	Diarrhena obovata	Magnoliophyta	Poales	Poaceae
	CGV60_pgp049	21	2.905	98.361	7	67	61	1	0	0	AAAAGGTCGCTTGGATTTAAG	NC_035358	Diastatea micrantha plastid, complete genome.	Diastatea micrantha	Magnoliophyta	Asterales	Campanulaceae
	GN04_p045	21	2.476	100	58	109	52	0	0	0	AAAACAAAGCAAACTTTTCAT	NC_024176	Digitaria exilis plastid, complete genome.	Digitaria exilis	Magnoliophyta	Poales	Poaceae
	A5431_gp042	21	7.762	95.092	13	175	163	8	0	0	AAAAGGTTGTTTGGATTTACG	NC_029894	Distichlis bajaensis plastid, complete genome.	Distichlis bajaensis	Magnoliophyta	Poales	Poaceae
	A5428_gp045	21	5.429	95.614	41	154	114	5	0	0	AAAAGTTTGTTTGGATTTACG	NC_029895	Distichlis spicata plastid, complete genome.	Distichlis spicata	Magnoliophyta	Poales	Poaceae
	CGU73_pgp057	21	2.286	97.917	6	53	48	1	0	0	AAACCCAAGCAACCCGTTCTT	NC_035360	Downingia elegans plastid, complete genome.	Downingia elegans	Magnoliophyta	Asterales	Campanulaceae
	CGW06_pgp055	24	3.458	97.59	8	90	83	2	0	0	AAAGGGTCGCTTGGCTTCATTACG	NC_035241	Drosera erythrorhiza voucher PERTH_06332374 plastid, complete genome.	Drosera erythrorhiza	Magnoliophyta	Caryophyllales	Droseraceae
	A3229_gp003	21	2	100	3	44	42	0	0	0	AAAAAGTCACCGGACAAAGAT	NC_029770	Drosera rotundifolia chloroplast, complete genome.	Drosera rotundifolia	Drosera	Caryophyllales	Droseraceae
	A3229_gp003	21	69.143	89.532	76	1527	1452	146	3	3	AAAAGCAACCTAATATAGGTC	NC_029770	Drosera rotundifolia chloroplast, complete genome.	Drosera rotundifolia	Drosera	Caryophyllales	Droseraceae
	A3229_gp003	21	4.476	97.872	1509	1602	94	2	0	0	AAAAAGTCACCTTATATAAGT	NC_029770	Drosera rotundifolia chloroplast, complete genome.	Drosera rotundifolia	Drosera	Caryophyllales	Droseraceae
	A3229_gp003	21	3.381	92.958	1838	1908	71	3	1	1	AAAAAAGATTCAAAAAGGATC	NC_029770	Drosera rotundifolia chloroplast, complete genome.	Drosera rotundifolia	Drosera	Caryophyllales	Droseraceae
	Elsp_g42	21	5.762	93.388	13	133	121	8	0	0	AAAAGGTTGTTTGGATTTACG	NC_025233	Elytrophorus spicatus plastid, complete genome.	Elytrophorus spicatus	Magnoliophyta	Poales	Poaceae
	AZ403_gp045	21	4.762	93	13	112	100	7	0	0	AAAAGGTTGTTTGAATTTACG	NC_029412	Eragrostis minor voucher ISC:L.G. Clark 1333 plastid, complete genome.	Eragrostis minor	Magnoliophyta	Poales	Poaceae
	AZ405_gp045	21	5.952	92	9	133	125	8	1	1	AAAAGGTTGTTTAGATTTACG	NC_029413	Eragrostis tef voucher RSA:A.L. Ingram:544 plastid, complete genome.	Eragrostis tef	Magnoliophyta	Poales	Poaceae
	Erst_g42	21	5	95.238	9	113	105	5	0	0	AAAAGGTTGTTTAGATTTACG	NC_025234	Eriachne stipacea plastid, complete genome.	Eriachne stipacea	Magnoliophyta	Poales	Poaceae
	RS39_p036	21	3.095	93.846	65	129	65	2	1	1	AAAAAAAAGAGACCCTTTTTG	NC_025907	Erodium gruinum plastid, complete genome.	Erodium gruinum	Magnoliophyta	Geraniales	Geraniaceae
	BEP41_gp047	21	3.238	97.059	71	138	68	2	0	0	AAAAAAAAGCGATCTTTTTTG	NC_030720	Erodium manescavi plastid, complete genome.	Erodium manescavi	Magnoliophyta	Geraniales	Geraniaceae
	BEP40_gp049	21	4.238	100	41	129	89	0	0	0	AAAAAAAAGCGATCTTTTTTC	NC_030721	Erodium reichardii plastid, complete genome.	Erodium reichardii	Magnoliophyta	Geraniales	Geraniaceae
	BEP39_gp048	21	3.238	100	62	129	68	0	0	0	AAAAAAAAGAGATCTTTTTTG	NC_030719	Erodium rupestre plastid, complete genome.	Erodium rupestre	Magnoliophyta	Geraniales	Geraniaceae
	NX14_p047	21	6.19	98.462	7	136	130	2	0	0	AAAGGGTTGCTCGGATTTACG	NC_025305	Eustrephus latifolius plastid, complete genome.	Eustrephus latifolius	Magnoliophyta	Asparagales	Asparagaceae
	NX14_p047	20	2.55	96.078	132	184	53	0	2	0	AAAGCGTTGCTTGAATTTAT	NC_025305	Eustrephus latifolius plastid, complete genome.	Eustrephus latifolius	Magnoliophyta	Asparagales	Asparagaceae
	FeriP_p042	21	4.762	97	20	119	100	3	0	0	AAAAGTTTGCTTGGATTTATG	NC_015831	Ferrocalamus rimosivaginus plastid, complete genome.	Ferrocalamus rimosivaginus	Magnoliophyta	Poales	Poaceae
	FealCp064	21	3.238	97.059	27	94	68	2	0	0	AAAAGTTTGCTTGGATTTATG	NC_019648	Festuca altissima plastid, complete genome.	Festuca altissima	Magnoliophyta	Poales	Poaceae
	FeovCp064	21	6.952	90.411	9	154	146	12	1	1	AAAAGGTTGCTTAGATTTACG	NC_019649	Festuca ovina plastid, complete genome.	Festuca ovina	Magnoliophyta	Poales	Poaceae
	FeprCp064	21	3.238	97.059	27	94	68	2	0	0	AAAGGGTTGCTTGGATTTACG	NC_019650	Festuca pratensis plastid, complete genome.	Festuca pratensis	Magnoliophyta	Poales	Poaceae
	A7F61_gp004	18	2.056	100	271	307	37	0	0	0	AAAAAAAAAAAAAGATCG	NC_030045	Geranium incanum plastid, complete genome.	Geranium incanum	Magnoliophyta	Geraniales	Geraniaceae
	AAW69_cgp074	21	3.571	98.667	51	125	75	1	0	0	AAAAAAAAGGGATCCTTTTGG	NC_029999	Geranium maderense plastid, complete genome.	Geranium maderense	Magnoliophyta	Geraniales	Geraniaceae
	AAW69_cgp074	21	3.238	95.588	378	445	68	3	0	0	AAAAACAGGGCCTTTAGAAAC	NC_029999	Geranium maderense plastid, complete genome.	Geranium maderense	Magnoliophyta	Geraniales	Geraniaceae
	GepaP_p037	21	3.571	98.667	3	77	75	1	0	0	AAAAAAAAGGGATCCTTTTGG	NC_014573	Geranium palmatum plastid, complete genome.	Geranium palmatum	Magnoliophyta	Geraniales	Geraniaceae
	GepaP_p037	21	3.238	95.588	330	397	68	3	0	0	AAAAACAGGGCCTTTAGAAAC	NC_014573	Geranium palmatum plastid, complete genome.	Geranium palmatum	Magnoliophyta	Geraniales	Geraniaceae
	CSD81_pgp053	21	2.952	98.387	6	67	62	1	0	0	AAAAGGTCGCTTGGATTTAAG	NC_036095	Grammatotheca bergiana plastid, complete genome.	Grammatotheca bergiana	Magnoliophyta	Asterales	Campanulaceae
	CSD81_pgp053	20	2.8	94.643	300	357	58	1	2	0	AAAGAAATATAAGGGAACAG	NC_036095	Grammatotheca bergiana plastid, complete genome.	Grammatotheca bergiana	Magnoliophyta	Asterales	Campanulaceae
	AAW93_gp044	21	7.762	92.025	13	175	163	13	0	0	AAAAGGTTGTTTGGATTTACG	NC_026961	Greslania sp. McPherson 19217 plastid, complete genome.	Greslania sp. McPherson 19217	Magnoliophyta	Poales	Poaceae
	AAW92_gp041	21	4.429	93.548	20	112	93	4	1	1	AAAAGTTTGCTTGGATTTACG	NC_026991	Guadua weberbaueri voucher TULV:XL & MK 582 plastid, complete genome.	Guadua weberbaueri	Magnoliophyta	Poales	Poaceae
	Hama_g42	21	4.952	91.346	9	112	104	7	1	1	AAAAGGTTGTTTAGATTTACG	NC_025235	Hakonechloa macra plastid, complete genome.	Hakonechloa macra	Magnoliophyta	Poales	Poaceae
	TO94_p080	18	4.5	96.296	66	146	81	3	0	0	AAATTGAGAAGTAGATCT	NC_026297	Hesperocyparis glabra plastid, complete genome.	Hesperocyparis glabra	Acrogymnospermae	Cupressales	Cupressaceae
	AAW95_gp044	21	6.333	93.233	43	175	133	9	0	0	AAAAGTTTGCTTGGACTTACG	NC_026962	Hickelia madagascariensis voucher K:S. Dransfield:1349 plastid, complete genome.	Hickelia madagascariensis	Magnoliophyta	Poales	Poaceae
	ADO77_gp044	21	4.524	93.684	43	137	95	6	0	0	AAAAGTTTGCTTGGATTTACG	NC_027475	Hierochloe odorata voucher A:E.A. Kellogg s.n. plastid, complete genome.	Anthoxanthum nitens	Magnoliophyta	Poales	Poaceae
	AZ393_gp045	21	5.762	93.388	13	133	121	8	0	0	AAAAGGTTGTTTGGATTTACG	NC_029415	Hilaria cenchroides voucher RSA:J.T. Columbus:5049 plastid, complete genome.	Hilaria cenchroides	Magnoliophyta	Poales	Poaceae
	A5433_gp043	21	5.762	93.388	13	133	121	8	0	0	AAAAGGTTGTTTGGATTTACG	NC_029896	Hilaria rigida plastid, complete genome.	Hilaria rigida	Magnoliophyta	Poales	Poaceae
	ADP51_gp042	21	4.524	93.684	43	137	95	6	0	0	AAAAGTTTGCTTGGATTTACG	NC_027476	Hordeum jubatum voucher CAN:Saarela 18478 plastid, complete genome.	Hordeum jubatum	Magnoliophyta	Poales	Poaceae
	InloC_p042	21	4.619	95.876	20	116	97	4	0	0	AAAAGTTTGCTTAGATTTATG	NC_015803	Indocalamus longiauritus plastid, complete genome.	Indocalamus longiauritus	Magnoliophyta	Poales	Poaceae
	C4D72_pgp043	21	4.429	94.624	20	112	93	5	0	0	AAAAGTTTGCTTGGATTTACG	NC_036819	Indocalamus sinicus voucher ZMY037 plastid, complete genome.	Indocalamus sinicus	Magnoliophyta	Poales	Poaceae
	C4D85_pgp042	21	4.762	97	20	119	100	3	0	0	AAAAGTTTGCTTGGATTTATG	NC_036820	Indosasa shibataeoides voucher MPF10028 plastid, complete genome.	Indosasa shibataeoides	Magnoliophyta	Poales	Poaceae
	Isdi_g42	21	5	94.286	9	113	105	6	0	0	AAAAGGTTGTTTAGATTTACG	NC_025236	Isachne distichophylla plastid, complete genome.	Isachne distichophylla	Magnoliophyta	Poales	Poaceae
	CGW46_pgp044	21	3.381	98.592	7	77	71	1	0	0	AAAGGGTCGCTTGGATTTCAG	NC_035363	Isotoma hypocrateriformis isolate K5237 plastid, complete genome.	Isotoma hypocrateriformis	Magnoliophyta	Asterales	Campanulaceae
	CGW47_pgp049	21	2.905	95.082	6	66	61	3	0	0	AAAAAAAGGTCGCTTGGATTT	NC_035362	Isotoma tridens plastid, complete genome.	Hypsela tridens	Magnoliophyta	Asterales	Campanulaceae
	CCN92_pgp044	24	3.583	97.674	278	363	86	2	0	0	AAAAGAAAGAAAAGAAAGAATTTC	NC_034694	Jasminum sambac plastid, complete genome.	Jasminum sambac	Magnoliophyta	Lamiales	Oleaceae
	CCN77_pgp044	24	3.583	97.674	278	363	86	2	0	0	AAAAGAAAGAAAAGAAAGAATTTC	NC_034691	Jasminum tortuosum plastid, complete genome.	Jasminum tortuosum	Magnoliophyta	Lamiales	Oleaceae
	C4E00_pgp042	21	5.762	96.694	20	140	121	4	0	0	AAAAGTTTGCTTGGATTTATG	NC_036822	Kuruna debilis voucher F1012116 plastid, complete genome.	Kuruna debilis	Magnoliophyta	Poales	Poaceae
	LetiP_p042	21	3.238	100	27	94	68	0	0	0	AAAAGTTTGCTTGGATTTACG	NC_016677	Leersia tisserantii plastid, complete genome.	Leersia tisserantii	Magnoliophyta	Poales	Poaceae
	CGW45_pgp048	21	2.286	97.917	6	53	48	1	0	0	AAAAGGTCGCTGGGATTTAAG	NC_035364	Legenere valdiviana plastid, complete genome.	Legenere valdiviana	Magnoliophyta	Asterales	Campanulaceae
	AAW88_gp040	21	3.048	96.875	70	133	64	2	0	0	AAACAACCCTTTCGTAAATCC	NC_026970	Lithachne pauciflora voucher ISC<USA-IA>:Clark 1297 plastid, complete genome.	Lithachne pauciflora	Magnoliophyta	Poales	Poaceae
	BW175_gp049	21	3.619	98.684	6	81	76	1	0	0	AAAGGTCGCTTGGATTTAAGC	NC_033365	Lithotoma petraea plastid, complete genome.	Lithotoma petraea	Magnoliophyta	Asterales	Campanulaceae
	BW175_gp049	21	2.714	96.491	324	380	57	2	0	0	AAAGAAATATAAGTCAGACAG	NC_033365	Lithotoma petraea plastid, complete genome.	Lithotoma petraea	Magnoliophyta	Asterales	Campanulaceae
	CGU72_pgp049	21	2.619	100	6	60	55	0	0	0	AAAGGTCGCTTGGATTTAAGC	NC_035365	Lobelia aberdarica plastid, complete genome.	Lobelia aberdarica	Magnoliophyta	Asterales	Campanulaceae
	CGW44_pgp049	21	2.619	100	6	60	55	0	0	0	AAAGGTCGCTTGGATTTAAGC	NC_035366	Lobelia acrochila plastid, complete genome.	Lobelia acrochila	Magnoliophyta	Asterales	Campanulaceae
	BW237_gp048	20	2.65	96.226	6	60	55	0	2	0	AAAGGTCGCTTGGATTTAAG	NC_033366	Lobelia anceps plastid, complete genome.	Lobelia anceps	Magnoliophyta	Asterales	Campanulaceae
	BW237_gp048	21	2.476	100	302	353	52	0	0	0	AAAGAAATATAAGTCAGCCGG	NC_033366	Lobelia anceps plastid, complete genome.	Lobelia anceps	Magnoliophyta	Asterales	Campanulaceae
	CGV70_pgp049	21	2.619	100	6	60	55	0	0	0	AAAGGTCGCTTGGATTTAAGC	NC_035368	Lobelia bambuseti plastid, complete genome.	Lobelia bambuseti	Magnoliophyta	Asterales	Campanulaceae
	CSD91_pgp056	21	2.905	96.721	7	67	61	2	0	0	AAAAGGTCGCTTGGATTTCAG	NC_036096	Lobelia baumannii plastid, complete genome.	Lobelia baumannii	Magnoliophyta	Asterales	Campanulaceae
	BW208_gp049	21	2.619	100	6	60	55	0	0	0	AAAGGTCGCTTGGATTTAAGC	NC_033367	Lobelia boninensis plastid, complete genome.	Lobelia boninensis	Magnoliophyta	Asterales	Campanulaceae
	CSD47_pgp051	21	4.952	97.115	6	109	104	3	0	0	AAAAGGTCGCTTGGATTTAAG	NC_036097	Lobelia cardinalis plastid, complete genome.	Lobelia cardinalis	Magnoliophyta	Asterales	Campanulaceae
	CSD47_pgp051	21	2	100	342	383	42	0	0	0	AAAGAAATATAAGTCAGACCG	NC_036097	Lobelia cardinalis plastid, complete genome.	Lobelia cardinalis	Magnoliophyta	Asterales	Campanulaceae
	CGV57_pgp049	20	2.65	96.226	6	60	55	0	2	0	AAAGGTCGCTTGGATTTAAG	NC_035370	Lobelia chinensis plastid, complete genome.	Lobelia chinensis	Magnoliophyta	Asterales	Campanulaceae
	CGW59_pgp049	21	2.619	100	6	60	55	0	0	0	AAAGGTCGCTTGGATTTAAGC	NC_035371	Lobelia columnaris isolate M2085 plastid, complete genome.	Lobelia columnaris	Magnoliophyta	Asterales	Campanulaceae
	CGV69_pgp049	21	2.619	100	6	60	55	0	0	0	AAAGGTCGCTTGGATTTAAGC	NC_035372	Lobelia davidii plastid, complete genome.	Lobelia davidii	Magnoliophyta	Asterales	Campanulaceae
	CGV69_pgp049	21	2.762	98.276	302	359	58	1	0	0	AAAGAAATATAAGTCAGACAG	NC_035372	Lobelia davidii plastid, complete genome.	Lobelia davidii	Magnoliophyta	Asterales	Campanulaceae
	CGV68_pgp049	21	2.619	100	6	60	55	0	0	0	AAAGGTCGCTTGGATTTAAGC	NC_035373	Lobelia doniana plastid, complete genome.	Lobelia doniana	Magnoliophyta	Asterales	Campanulaceae
	CGV68_pgp049	21	3.762	96.203	302	380	79	3	0	0	AAAGAAATATAAGTCAGACAG	NC_035373	Lobelia doniana plastid, complete genome.	Lobelia doniana	Magnoliophyta	Asterales	Campanulaceae
	CSD59_pgp049	21	4.619	95.876	6	102	97	4	0	0	AAAAGGTCGCTTGGATTTAAC	NC_036098	Lobelia erinus plastid, complete genome.	Lobelia erinus	Magnoliophyta	Asterales	Campanulaceae
	CSD59_pgp049	21	2.571	100	342	395	54	0	0	0	AAAGAAATATAAGTCAGACAG	NC_036098	Lobelia erinus plastid, complete genome.	Lobelia erinus	Magnoliophyta	Asterales	Campanulaceae
	CSD90_pgp048	21	2.952	98.387	6	67	62	1	0	0	AAAAGGTCGCTTGGATTTAAG	NC_036071	Lobelia galpinii plastid, complete genome.	Lobelia galpinii	Magnoliophyta	Asterales	Campanulaceae
	CSD89_pgp056	21	2.905	96.721	7	67	61	2	0	0	AAAAGGTCGCTTCGATTTCAG	NC_036072	Lobelia hartlaubii plastid, complete genome.	Lobelia hartlaubii	Magnoliophyta	Asterales	Campanulaceae
	CSD35_pgp053	21	2.905	96.721	7	67	61	2	0	0	AAAAGGTCGCTTGGATTTCAG	NC_036073	Lobelia holstii plastid, complete genome.	Lobelia holstii	Magnoliophyta	Asterales	Campanulaceae
	BW165_gp049	21	4.952	99.038	6	109	104	1	0	0	AAAAGGTCGCTTGGATTTAAG	NC_033368	Lobelia inflata plastid, complete genome.	Lobelia inflata	Magnoliophyta	Asterales	Campanulaceae
	BW180_gp049	21	4.81	94.059	7	107	101	6	0	0	AAAGATCGCTTGGATTTCAGC	NC_033369	Lobelia jasionoides plastid, complete genome.	Lobelia jasionoides	Magnoliophyta	Asterales	Campanulaceae
	BW180_gp049	21	2.762	98.276	344	401	58	1	0	0	AAAGAAATATAAGTCAGATGG	NC_033369	Lobelia jasionoides plastid, complete genome.	Lobelia jasionoides	Magnoliophyta	Asterales	Campanulaceae
	CSD88_pgp051	21	4.952	97.115	6	109	104	3	0	0	AAAAGGTCGCTTGGATTTAAG	NC_036074	Lobelia laxa plastid, complete genome.	Lobelia laxa	Magnoliophyta	Asterales	Campanulaceae
	CSD88_pgp051	21	2.476	98.077	362	413	52	1	0	0	AAAGAAATATAAGTCAGATGG	NC_036074	Lobelia laxa plastid, complete genome.	Lobelia laxa	Magnoliophyta	Asterales	Campanulaceae
	BW170_gp049	21	3.524	97.297	6	79	74	2	0	0	AAAAGGTCGCTTGGATTTAAG	NC_033370	Lobelia laxiflora plastid, complete genome.	Lobelia laxiflora	Magnoliophyta	Asterales	Campanulaceae
	CSD87_pgp050	21	2.619	96.364	6	60	55	0	1	1	AAAAAAGGGTCGCTTGGATTT	NC_036075	Lobelia linearis plastid, complete genome.	Lobelia linearis	Magnoliophyta	Asterales	Campanulaceae
	CSD87_pgp050	21	4	91.667	311	394	84	5	1	1	AAAAAAAAATAAGTCAGACGG	NC_036075	Lobelia linearis plastid, complete genome.	Lobelia linearis	Magnoliophyta	Asterales	Campanulaceae
	CSD86_pgp050	21	2.905	96.721	7	67	61	2	0	0	AAAAGGTCGCTTCGATTTCAG	NC_036076	Lobelia malowensis plastid, complete genome.	Lobelia malowensis	Magnoliophyta	Asterales	Campanulaceae
	CGW27_pgp049	21	4.619	98.969	6	102	97	1	0	0	AAAGGTCGCTTGGATTTAAGC	NC_035377	Lobelia melliana plastid, complete genome.	Lobelia melliana	Magnoliophyta	Asterales	Campanulaceae
	CGW27_pgp049	21	2.667	98.214	344	399	56	1	0	0	AAAGAAATATAAGCCAGACAG	NC_035377	Lobelia melliana plastid, complete genome.	Lobelia melliana	Magnoliophyta	Asterales	Campanulaceae
	CGW40_pgp049	21	4.952	93.269	6	109	104	7	0	0	AAAAGGTCGCTTGGATTTAAG	NC_035379	Lobelia muscoides plastid, complete genome.	Lobelia muscoides	Magnoliophyta	Asterales	Campanulaceae
	CGW40_pgp049	21	2.762	100	344	401	58	0	0	0	AAAGAAATATAAGTCAGACGG	NC_035379	Lobelia muscoides plastid, complete genome.	Lobelia muscoides	Magnoliophyta	Asterales	Campanulaceae
	CGV66_pgp049	21	2.619	100	6	60	55	0	0	0	AAAGGTCGCTTGGATTTAAGC	NC_035380	Lobelia niihauensis plastid, complete genome.	Lobelia niihauensis	Magnoliophyta	Asterales	Campanulaceae
	CSD31_pgp076	21	2.952	95.161	6	67	62	3	0	0	AAAAGGTCGCTTCGATTTAAG	NC_036085	Lobelia physaloides plastid, complete genome.	Lobelia physaloides	Magnoliophyta	Asterales	Campanulaceae
	BW169_gp049	20	2.65	96.226	6	60	55	0	2	0	AAAGGTCGCTTGGATTTAAG	NC_033373	Lobelia polyphylla plastid, complete genome.	Lobelia polyphylla	Magnoliophyta	Asterales	Campanulaceae
	CGV24_pgp049	21	2.619	100	6	60	55	0	0	0	AAAGGTCGCTTGGATTTAAGC	NC_035384	Lobelia rhynchopetalum plastid, complete genome.	Lobelia rhynchopetalum	Magnoliophyta	Asterales	Campanulaceae
	CGU69_pgp049	21	2.619	100	6	60	55	0	0	0	AAAGGTCGCTTGGATTTAAGC	NC_035387	Lobelia seguinii plastid, complete genome.	Lobelia seguinii	Magnoliophyta	Asterales	Campanulaceae
	CGU69_pgp049	21	2.762	98.276	302	359	58	1	0	0	AAAGAAATATAAGTCAGACAG	NC_035387	Lobelia seguinii plastid, complete genome.	Lobelia seguinii	Magnoliophyta	Asterales	Campanulaceae
	CGU71_pgp049	21	2.619	100	6	60	55	0	0	0	AAAGGTCGCTTGGATTTAAGC	NC_035388	Lobelia sessilifolia plastid, complete genome.	Lobelia sessilifolia	Magnoliophyta	Asterales	Campanulaceae
	CSD50_pgp049	21	2.952	98.387	6	67	62	1	0	0	AAAAGGTCGCTTGGATTTAAG	NC_036079	Lobelia sonderiana plastid, complete genome.	Lobelia sonderiana	Magnoliophyta	Asterales	Campanulaceae
	CSD50_pgp049	21	2.762	96.552	302	359	58	2	0	0	AAAGAAATATAAGTCAGATCG	NC_036079	Lobelia sonderiana plastid, complete genome.	Lobelia sonderiana	Magnoliophyta	Asterales	Campanulaceae
	CSD69_pgp072	21	4.619	91.753	28	124	97	8	0	0	AAAAGGTCGCTTGGATTTACG	NC_036080	Lobelia spicata plastid, complete genome.	Lobelia spicata	Magnoliophyta	Asterales	Campanulaceae
	BW236_gp049	21	2.524	100	11	63	53	0	0	0	AAAGGTCGCTTGGATTTAAGC	NC_033374	Lobelia stricklandiae plastid, complete genome.	Lobelia stricklandiae	Magnoliophyta	Asterales	Campanulaceae
	BW236_gp049	21	2.571	96.296	306	359	54	2	0	0	AAAGAAATATAAGTCAGACAG	NC_033374	Lobelia stricklandiae plastid, complete genome.	Lobelia stricklandiae	Magnoliophyta	Asterales	Campanulaceae
	CGW37_pgp049	21	2.619	100	6	60	55	0	0	0	AAAGGTCGCTTGGATTTAAGC	NC_035389	Lobelia stuhlmannii plastid, complete genome.	Lobelia stuhlmannii	Magnoliophyta	Asterales	Campanulaceae
	CGW26_pgp049	21	2.619	100	6	60	55	0	0	0	AAAGGTCGCTTGGATTTAAGC	NC_035390	Lobelia telekii plastid, complete genome.	Lobelia telekii	Magnoliophyta	Asterales	Campanulaceae
	CSD84_pgp051	21	2.952	98.387	6	67	62	1	0	0	AAAAGGTCGCTTGGATTTAAG	NC_036081	Lobelia thermalis plastid, complete genome.	Lobelia thermalis	Magnoliophyta	Asterales	Campanulaceae
	BW172_gp049	21	2.619	100	6	60	55	0	0	0	AAAGGTCGCTTGGATTTAAGC	NC_033375	Lobelia thuliniana plastid, complete genome.	Lobelia thuliniana	Magnoliophyta	Asterales	Campanulaceae
	BW172_gp049	21	2.476	100	302	353	52	0	0	0	AAAGAAATATAAGTCAGACAG	NC_033375	Lobelia thuliniana plastid, complete genome.	Lobelia thuliniana	Magnoliophyta	Asterales	Campanulaceae
	CGU70_pgp049	21	2.619	100	6	60	55	0	0	0	AAAAGGTCGCTTGGATTTAAG	NC_035393	Lobelia urens plastid, complete genome.	Lobelia urens	Magnoliophyta	Asterales	Campanulaceae
	CGV67_pgp049	21	5.619	100	6	123	118	0	0	0	AAAGGTCGCTTGGATTTAAGC	NC_035375	Lobelia x kauaensis plastid, complete genome.	Lobelia kauaensis	Magnoliophyta	Asterales	Campanulaceae
	CGV67_pgp049	21	2.762	98.276	365	422	58	1	0	0	AAAGAAATATAAGTCAGACAG	NC_035375	Lobelia x kauaensis plastid, complete genome.	Lobelia kauaensis	Magnoliophyta	Asterales	Campanulaceae
	CGV63_pgp049	21	2.619	100	6	60	55	0	0	0	AAAGGTCGCTTGGATTTAAGC	NC_035395	Lobelia yuccoides plastid, complete genome.	Lobelia yuccoides	Magnoliophyta	Asterales	Campanulaceae
	LomuCp064	21	3.238	97.059	27	94	68	2	0	0	AAAGGGTTGCTTGGATTTACG	NC_019651	Lolium multiflorum plastid, complete genome.	Lolium multiflorum	Magnoliophyta	Poales	Poaceae
	ADO84_gp043	21	6.762	90.141	13	154	142	12	1	1	AAAAGGTTGTTTGGATTTACG	NC_027477	Melica mutica voucher US:W.J. Kress & M. Butts 04-7461 plastid, complete genome.	Melica mutica	Magnoliophyta	Poales	Poaceae
	ADO82_gp043	21	6.762	90.141	13	154	142	12	1	1	AAAAGGTTGTTTGGATTTACG	NC_027478	Melica subulata voucher CAN:Saarela 836 plastid, complete genome.	Melica subulata	Magnoliophyta	Poales	Poaceae
	B2L89_pgp041	21	5.762	94.215	13	133	121	7	0	0	AAAAGGTTGTTTGGATTTACG	NC_033980	Molinia caerulea voucher ISC:L. Clark 1684 plastid, complete genome.	Molinia caerulea	Magnoliophyta	Poales	Poaceae
	Mopa_g42	21	5.762	92.562	13	133	121	9	0	0	AAAAGGTTGTTTGGATTTACG	NC_025237	Monachather paradoxus plastid, complete genome.	Monachather paradoxus	Magnoliophyta	Poales	Poaceae
	CSD83_pgp051	21	3.619	97.368	6	81	76	2	0	0	AAATCCAAGCGACCTGTTCTT	NC_036082	Monopsis alba plastid, complete genome.	Monopsis alba	Magnoliophyta	Asterales	Campanulaceae
	CSD83_pgp051	21	7.143	93.333	327	476	150	10	0	0	AAAAATAAGTCAGATGGAAAG	NC_036082	Monopsis alba plastid, complete genome.	Monopsis alba	Magnoliophyta	Asterales	Campanulaceae
	CSD40_pgp058	21	4.429	96.774	6	98	93	3	0	0	AAAAGGTCGTTTGGATTTAAG	NC_036083	Monopsis flava plastid, complete genome.	Monopsis flava	Magnoliophyta	Asterales	Campanulaceae
	CKN13_pgp09	6	5.833	88.571	315	349	35	2	1	1	AAAAAG	NC_035582	Monotropa uniflora isolate Florida voucher MBB89_OS plastid, complete genome.	Monotropa uniflora	Magnoliophyta	Ericales	Ericaceae
	AAX13_gp044	21	6.762	90.845	13	154	142	13	0	0	AAAAGGTTGTTTGGATTTACG	NC_026963	Neohouzeaua sp. Clark & Attigala 1712 plastid, complete genome.	Neohouzeaua sp. Clark & Attigala 1712	Magnoliophyta	Poales	Poaceae
	AAW81_gp044	21	6.762	90.845	13	154	142	13	0	0	AAAAGGTTGTTTGGATTTACG	NC_026964	Neololeba atra voucher ISC<USA-IA>:Clark & Triplett 1663 plastid, complete genome.	Neololeba atra	Magnoliophyta	Poales	Poaceae
	C4D97_pgp043	21	4.429	94.624	20	112	93	5	0	0	AAAAGTTTGCTTGGATTTACG	NC_036813	Oldeania alpina voucher DZL1506 plastid, complete genome.	Oldeania alpina	Magnoliophyta	Poales	Poaceae
	C4D94_pgp043	21	4.762	97	20	119	100	3	0	0	AAAAGTTTGCTTGGATTTATG	NC_036823	Oldeania cf. madagascariensis voucher 15CS10839 plastid, complete genome.	Oldeania cf. madagascariensis PFM-2018	Magnoliophyta	Poales	Poaceae
	C4D93_pgp043	21	4.762	97	20	119	100	3	0	0	AAAAGTTTGCTTGGATTTATG	NC_036817	Oldeania humbertii voucher 15CS10823 plastid, complete genome.	Oldeania humbertii	Magnoliophyta	Poales	Poaceae
	C4D92_pgp043	21	5.762	97.521	20	140	121	3	0	0	AAAAGTTTGCTTGGATTTATG	NC_036818	Oldeania ibityensis voucher 15CS10809 plastid, complete genome.	Oldeania ibityensis	Magnoliophyta	Poales	Poaceae
	C4D91_pgp043	21	5.286	96.396	20	130	111	4	0	0	AAAAGTTTGCTTGGATTTATG	NC_036821	Oldeania itremoensis voucher 15CS10806 plastid, complete genome.	Oldeania itremoensis	Magnoliophyta	Poales	Poaceae
	AAW86_gp044	21	5.762	93.388	13	133	121	8	0	0	AAAAGGTTGTTTGGATTTACG	NC_026965	Olmeca reflexa voucher Francisco Botanical Garden 312 plastid, complete genome.	Olmeca reflexa	Magnoliophyta	Poales	Poaceae
	OllaC_p042	21	4.286	92.222	44	133	90	7	0	0	AAAAGTTTGCTTGGATTTACG	NC_024165	Olyra latifolia plastid, complete genome.	Olyra latifolia	Magnoliophyta	Poales	Poaceae
	GN06_pgp050	21	3.238	97.059	27	94	68	2	0	0	AAAAGTTTGCTTGGATTTACG	NC_024175	Oryza glaberrima plastid, complete genome.	Oryza glaberrima	Magnoliophyta	Poales	Poaceae
	OrsajCp050	21	3.238	97.059	27	94	68	2	0	0	AAAAGTTTGCTTGGATTTACG	NC_001320	Oryza sativa Japonica Group plastid, complete genome.	Oryza sativa Japonica Group	Magnoliophyta	Poales	Poaceae
	ADP47_gp044	21	5.238	94.545	27	136	110	6	0	0	AAACCTTTCGTAAATCCAAGC	NC_027479	Oryzopsis asperifolia voucher CAN:Saarela 430 plastid, complete genome.	Oryzopsis asperifolia	Magnoliophyta	Poales	Poaceae
	AAW84_gp044	21	5.762	93.388	13	133	121	8	0	0	AAAAGGTTGTTTGGATTTACG	NC_026971	Otatea acuminata voucher ISC<USA-IA>:Clark & Zhang 1348 plastid, complete genome.	Otatea acuminata	Magnoliophyta	Poales	Poaceae
	AT289_gp044	21	5.762	93.388	13	133	121	8	0	0	AAAAGGTTGTTTGGATTTACG	NC_028631	Otatea glauca plastid, complete genome.	Otatea glauca	Magnoliophyta	Poales	Poaceae
	A3271_gp047	20	5.8	89.655	13	133	121	7	5	0	AAAAGGTTGTTTGATTTACG	NC_029732	Panicum miliaceum plastid, complete genome.	Panicum miliaceum	Magnoliophyta	Poales	Poaceae
	ADP35_gp043	21	4.762	92	13	112	100	8	0	0	AAAAGGTTGTTTGGATTTACG	NC_027491	Pariana campestris plastid, complete genome.	Pariana campestris	Magnoliophyta	Poales	Poaceae
	AAW83_gp040	21	4.762	92	13	112	100	8	0	0	AAAAGGTTGTTTGGATTTACG	NC_026972	Pariana radiciflora voucher ISC<USA-IA>:Clark & Zhang 1344 plastid, complete genome.	Pariana radiciflora	Magnoliophyta	Poales	Poaceae
	ADP57_gp044	21	5.429	90.351	27	140	114	9	1	1	AAACCTTTCGTAAATCCAAGC	NC_027480	Phaenosperma globosum voucher BH:J.I. Davis 779 plastid, complete genome.	Phaenosperma globosum	Magnoliophyta	Poales	Poaceae
	ADO73_gp043	21	5.429	92.105	20	133	114	9	0	0	AAAAGTTTGCTTGGATTTACG	NC_027481	Phalaris arundinacea voucher CAN:Saarela 973 plastid, complete genome.	Phalaris arundinacea	Magnoliophyta	Poales	Poaceae
	ADP48_gp044	21	4.524	93.684	43	137	95	6	0	0	AAAAGTTTGCTTGGATTTACG	NC_027482	Phleum alpinum voucher CAN:Saarela 1234 plastid, complete genome.	Phleum alpinum	Magnoliophyta	Poales	Poaceae
	CPT66_pgp055	21	3.714	93.59	34	111	78	5	0	0	AAACCATTTCGTAGACATTTG	NC_035947	Pinus greggii voucher DSG1311 plastid, complete genome.	Pinus greggii	Acrogymnospermae	Pinales	Pinaceae
	CPT60_pgp055	21	3.714	93.59	34	111	78	5	0	0	AAACCATTTCGTAGACATTTG	NC_035948	Pinus jaliscana voucher DSG456 plastid, complete genome.	Pinus jaliscana	Acrogymnospermae	Pinales	Pinaceae
	CPT70_pgp055	21	3.714	93.59	34	111	78	5	0	0	AAACCATTTCGTAGACATTTG	NC_035949	Pinus oocarpa voucher DSG711 plastid, complete genome.	Pinus oocarpa	Acrogymnospermae	Pinales	Pinaceae
	D9X21_pgp055	21	2.905	95.082	45	105	61	3	0	0	AAACATCTACGAATTGGTTTC	NC_039585	Pinus pinea voucher PINE06 plastid, complete genome.	Pinus pinea	Acrogymnospermae	Pinales	Pinaceae
	TP01_p054	21	2.667	100	35	90	56	0	0	0	AAACCAATTCGTAGACATTTG	NC_026302	Pinus strobus plastid, complete genome.	Pinus strobus	Acrogymnospermae	Pinales	Pinaceae
	ADP55_gp043	21	4.333	94.505	43	133	91	5	0	0	AAAAGTTTGCTTGGATTTACG	NC_027483	Piptochaetium avenaceum voucher CAN:R.J. Soreng & K. Romaschenko 430 plastid, complete genome.	Piptochaetium avenaceum	Magnoliophyta	Poales	Poaceae
	C5S82_pgp044	21	4.524	93.684	43	137	95	6	0	0	AAAAGTTTGCTTGGATTTACG	NC_036973	Poa annua plastid, complete genome.	Poa annua	Magnoliophyta	Poales	Poaceae
	C5T08_pgp044	21	4.524	93.684	43	137	95	6	0	0	AAAAGTTTGCTTGGATTTACG	NC_036974	Poa nemoralis plastid, complete genome.	Poa nemoralis	Magnoliophyta	Poales	Poaceae
	ADO79_gp044	21	4.524	93.684	43	137	95	6	0	0	AAAAGTTTGCTTGGATTTACG	NC_027484	Poa palustris voucher CAN:Saarela 1080 plastid, complete genome.	Poa palustris	Magnoliophyta	Poales	Poaceae
	C5S84_pgp045	20	3.55	92.958	42	115	74	2	3	0	AAACTTTCGTAAATCCAAGC	NC_036975	Poa trivialis plastid, complete genome.	Poa trivialis	Magnoliophyta	Poales	Poaceae
	CKX83_pgp045	21	2.571	100	6	59	54	0	0	0	AAAAAGTCGCTTGGATTTAAG	NC_035648	Polyspora dalgleishiana voucher BROWP 501 plastid, complete genome.	Polyspora dalgleishiana	Magnoliophyta	Ericales	Theaceae
	CGV20_pgp049	20	2.65	96.226	6	60	55	0	2	0	AAAGGTCGCTTGGATTTAAG	NC_035367	Pratia angulata plastid, complete genome.	Pratia angulata	Magnoliophyta	Asterales	Campanulaceae
	CGV20_pgp049	21	2.762	98.276	302	359	58	1	0	0	AAAGAAATATAAGTCAGACAG	NC_035367	Pratia angulata plastid, complete genome.	Pratia angulata	Magnoliophyta	Asterales	Campanulaceae
	CGV58_pgp049	20	2.65	96.226	6	60	55	0	2	0	AAAGGTCGCTTGGATTTAAG	NC_035381	Pratia nummularia plastid, complete genome.	Pratia nummularia	Magnoliophyta	Asterales	Campanulaceae
	C4D79_pgp042	21	4.762	97	20	119	100	3	0	0	AAAAGTTTGCTTGGATTTATG	NC_036824	Pseudosasa cantorii voucher MPF10006 plastid, complete genome.	Pseudosasa cantorii	Magnoliophyta	Poales	Poaceae
	ADO83_gp044	21	6.619	92.806	16	154	139	8	1	1	AAAAGGTTGCTTGGATTTACG	NC_027485	Puccinellia nuttalliana plastid, complete genome.	Puccinellia nuttalliana	Magnoliophyta	Poales	Poaceae
	AAW90_gp044	20	3.65	91.781	37	112	76	3	3	0	AAAGGGTTGTTGGATTTACG	NC_026966	Raddia brasiliensis voucher ISC<USA-IA>:Clark & Attigala 1713 plastid, complete genome.	Raddia brasiliensis	Magnoliophyta	Poales	Poaceae
	X587_p045	21	3.429	94.444	6	77	72	4	0	0	AAATCCAAGCAAGATTCTCGT	NC_022927	Ravenala madagascariensis plastid, complete genome.	Ravenala madagascariensis	Magnoliophyta	Zingiberales	Strelitziaceae
	X587_p045	21	3.571	98.667	45	119	75	1	0	0	AAAATATCGTTTGGATTTACG	NC_022927	Ravenala madagascariensis plastid, complete genome.	Ravenala madagascariensis	Magnoliophyta	Zingiberales	Strelitziaceae
	RhsuP_p042	21	3.476	95.89	22	94	73	3	0	0	AAAAGTTTGCTTAGATTTACG	NC_016718	Rhynchoryza subulata plastid, complete genome.	Rhynchoryza subulata	Magnoliophyta	Poales	Poaceae
	A4354_gp050	21	2.476	98.077	15	66	52	1	0	0	AAAAGGTTTCCTGAATTTCTT	NC_029815	Sagittaria lichuanensis plastid, complete genome.	Sagittaria lichuanensis	Magnoliophyta	Alismatales	Alismataceae
	A4354_gp050	21	2.619	96.364	302	356	55	2	0	0	AAAAAATCCTGGAAATCCTAG	NC_029815	Sagittaria lichuanensis plastid, complete genome.	Sagittaria lichuanensis	Magnoliophyta	Alismatales	Alismataceae
	C4D76_pgp043	21	4.762	97	20	119	100	3	0	0	AAAAGTTTGCTTGGATTTATG	NC_036825	Sasa longiligulata voucher GY15048A plastid, complete genome.	Sasa longiligulata	Magnoliophyta	Poales	Poaceae
	CGW34_pgp049	21	2.619	100	6	60	55	0	0	0	AAAGGTCGCTTGGATTTAAGC	NC_035396	Sclerotheca viridiflora plastid, complete genome.	Sclerotheca viridiflora	Magnoliophyta	Asterales	Campanulaceae
	W841_p041	21	5.762	91.736	13	133	121	8	1	1	AAAAGGTTGTTTGAATTTACG	NC_022850	Setaria italica plastid, complete genome.	Setaria italica	Magnoliophyta	Poales	Poaceae
	C4D90_pgp043	21	4.762	97	20	119	100	3	0	0	AAAAGTTTGCTTGGATTTATG	NC_036826	Shibataea chiangshanensis voucher ZLN-2011080 plastid, complete genome.	Shibataea chiangshanensis	Magnoliophyta	Poales	Poaceae
	CGW33_pgp049	20	2.65	96.226	6	60	55	0	2	0	AAAGGTCGCTTGGATTTAAG	NC_035397	Solenopsis bivonae plastid, complete genome.	Solenopsis bivonae	Magnoliophyta	Asterales	Campanulaceae
	AZ402_gp045	21	5.762	95.041	13	133	121	6	0	0	AAAAGGTTGTTTGGATTTACG	NC_029417	Sporobolus heterolepis voucher DEK:M.R. Duvall:s.n. plastid, complete genome.	Sporobolus heterolepis	Magnoliophyta	Poales	Poaceae
	AZ390_gp045	21	5.714	93.333	13	132	120	6	1	1	AAAAGGTTGTTTGAATTTACG	NC_029416	Sporobolus michauxianus voucher CAN:P.M.Peterson:20865 plastid, complete genome.	Sporobolus michauxianus	Magnoliophyta	Poales	Poaceae
	C5T62_pgp062	21	5.333	93.75	43	154	112	7	0	0	AAAAGTTTGCTTGGATTTACG	NC_037024	Stipa arabica voucher KRA S/61/4 plastid, complete genome.	Stipa arabica	Magnoliophyta	Poales	Poaceae
	C5T67_pgp062	21	5.333	93.75	43	154	112	7	0	0	AAAAGTTTGCTTGGATTTACG	NC_037025	Stipa borysthenica voucher SZUB S/74/3 plastid, complete genome.	Stipa borysthenica	Magnoliophyta	Poales	Poaceae
	C5T66_pgp062	21	5.333	93.75	43	154	112	7	0	0	AAAAGTTTGCTTGGATTTACG	NC_037026	Stipa capillata voucher KRA S/4/2 plastid, complete genome.	Stipa capillata	Magnoliophyta	Poales	Poaceae
	C5T65_pgp062	21	5.333	93.75	43	154	112	7	0	0	AAAAGTTTGCTTGGATTTACG	NC_037027	Stipa caucasica voucher KRA S/53/1 plastid, complete genome.	Stipa caucasica	Magnoliophyta	Poales	Poaceae
	C5T20_pgp062	21	5.333	93.75	43	154	112	7	0	0	AAAAGTTTGCTTGGATTTACG	NC_037028	Stipa hohenackeriana voucher KRA S/13/2 plastid, complete genome.	Stipa hohenackeriana	Magnoliophyta	Poales	Poaceae
	ADP59_gp044	21	5.333	94.643	43	154	112	6	0	0	AAAAGTTTGCTTGGATTTACG	NC_027464	Stipa hymenoides voucher CAN:Saarela 725 plastid, complete genome.	Stipa hymenoides	Magnoliophyta	Poales	Poaceae
	C5T19_pgp062	21	5.333	93.75	43	154	112	7	0	0	AAAAGTTTGCTTGGATTTACG	NC_037029	Stipa jagnobica voucher KRA S/9/4 plastid, complete genome.	Stipa jagnobica	Magnoliophyta	Poales	Poaceae
	C5T64_pgp062	21	5.333	93.75	43	154	112	7	0	0	AAAAGTTTGCTTGGATTTACG	NC_037030	Stipa lessingiana voucher KRA 460167 plastid, complete genome.	Stipa lessingiana	Magnoliophyta	Poales	Poaceae
	C5T31_pgp062	21	5.333	93.75	43	154	112	7	0	0	AAAAGTTTGCTTGGATTTACG	NC_037031	Stipa magnifica voucher KRA S/21/1 plastid, complete genome.	Stipa magnifica	Magnoliophyta	Poales	Poaceae
	C5T30_pgp062	21	5.333	93.75	43	154	112	7	0	0	AAAAGTTTGCTTGGATTTACG	NC_037032	Stipa narynica voucher KRA S/74/1 plastid, complete genome.	Stipa narynica	Magnoliophyta	Poales	Poaceae
	C5T63_pgp062	21	5.333	93.75	43	154	112	7	0	0	AAAAGTTTGCTTGGATTTACG	NC_037033	Stipa orientalis voucher KRA S/24/2 plastid, complete genome.	Stipa orientalis	Magnoliophyta	Poales	Poaceae
	C5T18_pgp062	21	5.333	93.75	43	154	112	7	0	0	AAAAGTTTGCTTGGATTTACG	NC_037034	Stipa ovczinnikovii voucher KRA S/17/7 plastid, complete genome.	Stipa ovczinnikovii	Magnoliophyta	Poales	Poaceae
	C5T17_pgp062	21	5.333	93.75	43	154	112	7	0	0	AAAAGTTTGCTTGGATTTACG	NC_037035	Stipa x alaica voucher KRA S/7/10 plastid, complete genome.	Stipa x alaica	Magnoliophyta	Poales	Poaceae
	C5T21_pgp062	21	5.333	93.75	43	154	112	7	0	0	AAAAGTTTGCTTGGATTTACG	NC_037036	Stipa x brevicallosa voucher KRA S/15/4 plastid, complete genome.	Stipa x brevicallosa	Magnoliophyta	Poales	Poaceae
	C5T84_pgp062	21	5.333	93.75	43	154	112	7	0	0	AAAAGTTTGCTTGGATTTACG	NC_037037	Stipa zalesskii voucher KRA S/83/1 plastid, complete genome.	Stipa zalesskii	Magnoliophyta	Poales	Poaceae
	A5425_gp045	21	4.952	93.269	9	112	104	7	0	0	AAAAGGTTGTTTAGATTTACG	NC_029897	Tenaxia guillarmodiae plastid, complete genome.	Tenaxia guillarmodiae	Magnoliophyta	Poales	Poaceae
	Thyma_g042	20	5.65	90.265	16	133	118	6	5	0	AAAAGGTTGTTTGATTTACG	NC_025238	Thysanolaena latifolia plastid, complete genome.	Thysanolaena latifolia	Magnoliophyta	Poales	Poaceae
	ADP56_gp044	20	4.8	90.625	13	112	100	5	4	0	AAAAGGTTGTTTGATTTACG	NC_027486	Torreyochloa pallida voucher CAN:Saarela 1110 plastid, complete genome.	Torreyochloa pallida	Magnoliophyta	Poales	Poaceae
	CGV62_pgp046	21	3.619	100	6	81	76	0	0	0	AAAGGTCGCTTGGATTTAAGC	NC_035398	Trematolobelia kauaiensis plastid, complete genome.	Trematolobelia kauaiensis	Magnoliophyta	Asterales	Campanulaceae
	EJ75_p038	30	2.3	100	7	75	69	0	0	0	AAAGAGTCCCTTAGATTTCTTAGATTTAAG	NC_024036	Trifolium repens plastid, complete genome.	Trifolium repens	Magnoliophyta	Fabales	Fabaceae
	EJ75_p038	9	3.667	96.97	58	90	33	1	0	0	AAATCTAAG	NC_024036	Trifolium repens plastid, complete genome.	Trifolium repens	Magnoliophyta	Fabales	Fabaceae
	EJ75_p038	21	3	98.413	298	360	63	1	0	0	AAAAAAAAAAGTTAATAATGG	NC_024036	Trifolium repens plastid, complete genome.	Trifolium repens	Magnoliophyta	Fabales	Fabaceae
	ADP60_gp044	22	5.727	90.476	13	133	121	5	1	6	AAAAGGTTGTTTGAGATTTACG	NC_027487	Trisetum cernuum voucher CAN:Saarela 876 plastid, complete genome.	Trisetum cernuum	Magnoliophyta	Poales	Poaceae
	BW171_gp048	21	4.238	98.876	7	95	89	1	0	0	AAAAGGTTGCTTGGATTTCGG	NC_033377	Wimmerella hederacea plastid, complete genome.	Wimmerella hederacea	Magnoliophyta	Asterales	Campanulaceae
	BAR19_gp043	21	3.952	93.976	9	91	83	3	1	1	AAAAGGTTGCTTAGATTTACG	NC_030377	Zea diploperennis plastid, complete genome.	Zea diploperennis	Magnoliophyta	Poales	Poaceae
	A9279_gp043	21	6.952	93.151	9	154	146	8	1	1	AAAAGGTTGTTTAGATTTACG	NC_030301	Zea luxurians plastid, complete genome.	Zea luxurians	Magnoliophyta	Poales	Poaceae
	A9278_gp043	21	6.952	93.151	9	154	146	8	1	1	AAAAGGTTGTTTAGATTTACG	NC_030300	Zea perennis plastid, complete genome.	Zea perennis	Magnoliophyta	Poales	Poaceae
	AAW80_gp044	21	3.476	98.63	22	94	73	1	0	0	AAAAGTTTGCTTGGATTTACG	NC_026967	Zizania aquatica voucher CAN:Saarela:20870 plastid, complete genome.	Zizania aquatica	Magnoliophyta	Poales	Poaceae
	ZojaCp042	21	5.762	93.388	13	133	121	6	1	1	AAAAGGTTGTTTGAATTTACG	NC_036827	Zoysia japonica plastid, complete genome.	Zoysia japonica	Magnoliophyta	Poales	Poaceae
	AZ398_gp045	21	5.762	93.388	13	133	121	6	1	1	AAAAGGTTGTTTGAATTTACG	NC_029418	Zoysia macrantha voucher RSA:J.T. Columbus:5085 plastid, complete genome.	Zoysia macrantha	Magnoliophyta	Poales	Poaceae
